# Supplementary material for: Total Synthesis of Homoseongomycin Enantiomers and Evaluation of Their Optical Rotation
Source: ACS Omega. 2024 Jun 28;9(28):30993–7. doi: 10.1021/acsomega.4c04249 (PMC11256097; doi:10.1021/acsomega.4c04249)
Supplement: Supplementary file 2 — ao4c04249_si_002.xlsx [file ao4c04249_si_002.xlsx]

## Sheet: Title
Total Synthesis of Homoseongomycin Enantiomers and Evaluation of their Optical Rotation
Greg Petruncio,†§ Zachary Shellnutt,†Δ Lauren L. Young,† Michael Girgis,¶§ Wendy K. Strangman,∥ R. Thomas Williamson,∥ Kylene Kehn-Hall,‡ Mikell Paige,†§*
† Department of Chemistry & Biochemistry, George Mason University, 10920 George Mason Circle, Manassas, Virginia 20110, United States § Center for Molecular Engineering, George Mason University, 10920 George Mason Circle, Manassas, Virginia 20110, United States ¶ Department of Bioengineering, George Mason University, 10920 George Mason Circle, Manassas, Virginia 20110, United States ∥ Department …

## Sheet: KK Transform Ohta-Ishida
KK Transform Ohta-Ishida Analytical Method Excel Spreadsheet
													Constants
Input your experimental CD data in columns A and B. Column A will be CD ellipticity (θ) in units of millidegrees (mdeg). Column B will be the wavelengths (μ) in units of nanometers (nm) corresponding to those values in descending order (i.e. 600 nm, 598 nm, etc.). To avoid singularity, we recommend inputting CD values for only even wavelengths (i.e. 600 nm, 598 nm, 596 nm, etc.).		Molar ellipticity as a function of μ will automatically be calculated to units of deg·L·mol-1·cm-1. Be sure to adjust the constants in cell N4 and O4.	Specify the wavelengths (λ) you wish to plot for the calculated ORD spectrum. We recommend plotting odd wavelengths (i.e. 599 nm, 597 nm, etc.) to avoid singularity.	You must adjust the formula in cell E5 to capture the range of your data. For example, if your last data point in column B ends at row 100, then the formula should be =(B5-B100)/COUNT(B5:B100)		You must adjust the formula to capture all your data points. For example, if your last data points in columns B and C end at row 100, then the formula for cell G5 should be =SUM((C$5:C$100/(D5-B$5:B$100))-(C$5:C$100/(D5+B$5:B$100)))	Molar rotation (deg·L·mol-1·cm-1) and specific rotation (deg·mL·g-1·dm-1) as functions of λ will be automatically calculated and plotted below. Be sure to adjust the constant in cell P4.						concentration of sample for experimental CD (mol/L)	cell path (cm)	molecular weight (g/mol)
Experimental CD (mdeg)	wavelength (µ)	molar Ellipticity (θ(µ))	λ for ORD	h	(2/π)(2h)(1/2)	Σ[(θ(µ)/(λ-μ))-(θ(µ)/(λ+μ))]	Molar Rotation [φ(λ)]	Specific Rotation (α(λ))					0.00149	0.1	467.5
-0.575655	600	-3.86346	599	1.98953	1.26657	-5.21167	-6.60096	-141.197
-0.562433	598	-3.77472	597			-3.73814	-4.73463	-101.276
-0.526138	596	-3.53113	595			-3.27906	-4.15317	-88.8379
-0.541537	594	-3.63448	593			-2.71499	-3.43873	-73.5557
-0.559801	592	-3.75705	591			-1.97219	-2.49793	-53.4316
-0.548297	590	-3.67985	589			-1.37244	-1.73829	-37.1828
-0.513382	588	-3.44552	587			-1.18563	-1.50169	-32.1217
-0.495863	586	-3.32794	585			-1.12485	-1.42471	-30.4751
-0.494058	584	-3.31583	583			-1.10386	-1.39812	-29.9062
-0.51269	582	-3.44087	581			-0.892103	-1.12991	-24.1693
-0.529255	580	-3.55205	579			-0.526687	-0.667088	-14.2693
-0.520158	578	-3.49099	577			-0.483886	-0.612877	-13.1097
-0.534853	576	-3.58962	575			-0.481986	-0.610471	-13.0582
-0.595277	574	-3.99515	573			0.271254	0.343563	7.34894
-0.599961	572	-4.02658	571			0.853871	1.08149	23.1335
-0.600955	570	-4.03326	569			1.54456	1.95629	41.8459
-0.576129	568	-3.86664	567			2.06771	2.6189	56.0194
-0.549904	566	-3.69063	565			2.60462	3.29894	70.5656
-0.514271	564	-3.45148	563			3.23557	4.09809	87.6596
-0.43948	562	-2.94953	561			3.54078	4.48466	95.9286
-0.34379	560	-2.30732	559			3.2834	4.15866	88.9554
-0.268381	558	-1.80121	557			2.61801	3.31591	70.9285
-0.244239	556	-1.63919	555			2.06187	2.61151	55.8611
-0.245707	554	-1.64904	553			1.71369	2.17052	46.4282
-0.2519	552	-1.6906	551			1.55531	1.96992	42.1372
-0.229352	550	-1.53928	549			0.869247	1.10097	23.5501
-0.264041	548	-1.77209	547			0.392564	0.497212	10.6355
-0.33717	546	-2.26289	545			0.484726	0.613941	13.1324
-0.407842	544	-2.73719	543			1.26803	1.60606	34.3542
-0.395209	542	-2.65241	541			1.60975	2.03886	43.612
-0.372472	540	-2.49981	539			1.65787	2.09982	44.9159
-0.361294	538	-2.42479	537			1.61402	2.04427	43.7277
-0.359399	536	-2.41207	535			1.43961	1.82337	39.0027
-0.401472	534	-2.69444	533			1.9579	2.47983	53.0445
-0.387666	532	-2.60179	531			2.4167	3.06092	65.4743
-0.311341	530	-2.08954	529			1.82139	2.30693	49.3461
-0.307502	528	-2.06377	527			1.23427	1.5633	33.4395
-0.354674	526	-2.38036	525			1.06524	1.34921	28.86
-0.41172	524	-2.76322	523			1.25865	1.59418	34.1
-0.462185	522	-3.10191	521			1.84896	2.34184	50.0929
-0.463747	520	-3.1124	519			2.21932	2.81093	60.1268
-0.450099	518	-3.0208	517			2.22298	2.81557	60.226
-0.473371	516	-3.17699	515			2.51136	3.18083	68.0391
-0.486369	514	-3.26422	513			2.77066	3.50924	75.064
-0.519573	512	-3.48707	511			3.51354	4.45015	95.1905
-0.516924	510	-3.46929	509			4.50428	5.705	122.032
-0.43063	508	-2.89013	507			4.58541	5.80776	124.23
-0.38169	506	-2.56168	505			4.65348	5.89397	126.074
-0.324077	504	-2.17501	503			4.29086	5.43469	116.25
-0.316686	502	-2.12541	501			4.23566	5.36478	114.755
-0.308282	500	-2.06901	499			4.38552	5.55458	118.815
-0.265484	498	-1.78177	497			4.06885	5.1535	110.235
-0.26799	496	-1.79859	495			4.18629	5.30225	113.417
-0.23399	494	-1.5704	493			4.05965	5.14185	109.986
-0.194109	492	-1.30274	491			3.60111	4.56107	97.5631
-0.17752	490	-1.19141	489			2.98539	3.78121	80.8816
-0.200661	488	-1.34672	487			2.59914	3.292	70.4171
-0.238242	486	-1.59894	485			2.43521	3.08437	65.9759
-0.291314	484	-1.95513	483			2.95193	3.73884	79.9752
-0.257636	482	-1.7291	481			2.80623	3.55429	76.0276
-0.222773	480	-1.49512	479			1.88843	2.39183	51.1622
-0.29113	478	-1.95389	477			1.5992	2.02551	43.3264
-0.391254	476	-2.62587	475			2.38055	3.01515	64.4951
-0.392086	474	-2.63145	473			2.78103	3.52238	75.3451
-0.358507	472	-2.40609	471			2.50217	3.16918	67.79
-0.365836	470	-2.45528	469			2.10312	2.66375	56.9787
-0.418176	468	-2.80655	467			1.97013	2.49532	53.3758
-0.50325	466	-3.37752	465			2.59446	3.28607	70.2902
-0.535363	464	-3.59304	463			3.22747	4.08783	87.4403
-0.533335	462	-3.57943	461			3.60492	4.5659	97.6663
-0.527442	460	-3.53988	459			3.74831	4.74751	101.551
-0.553917	458	-3.71756	457			4.35957	5.52171	118.112
-0.532994	456	-3.57714	455			4.70462	5.95874	127.46
-0.504088	454	-3.38314	453			4.89271	6.19698	132.556
-0.459128	452	-3.0814	451			4.56754	5.78513	123.746
-0.45722	450	-3.06859	449			4.33155	5.48622	117.352
-0.465836	448	-3.12642	447			4.07198	5.15747	110.32
-0.488424	446	-3.27801	445			3.78324	4.79175	102.497
-0.535585	444	-3.59453	443			3.63441	4.60325	98.4652
-0.604454	442	-4.05674	441			3.8549	4.88251	104.439
-0.659098	440	-4.42348	439			4.12099	5.21954	111.648
-0.718236	438	-4.82038	437			4.58443	5.80652	124.204
-0.76486	436	-5.13329	435			5.06089	6.40998	137.112
-0.811226	434	-5.44447	433			5.58779	7.07734	151.387
-0.864805	432	-5.80406	431			6.37357	8.07259	172.676
-0.897624	430	-6.02432	429			7.14209	9.04598	193.497
-0.925227	428	-6.20958	427			7.92444	10.0369	214.693
-0.953586	426	-6.39991	425			8.81068	11.1594	238.703
-0.979973	424	-6.577	423			9.90366	12.5437	268.315
-0.985018	422	-6.61086	421			11.0351	13.9768	298.969
-0.970652	420	-6.51444	419			12.1134	15.3426	328.183
-0.944309	418	-6.33764	417			13.1603	16.6685	356.545
-0.900249	416	-6.04194	415			13.9661	17.6891	378.377
-0.871233	414	-5.8472	413			14.8829	18.8502	403.214
-0.835309	412	-5.6061	411			15.8392	20.0615	429.123
-0.787209	410	-5.28328	409			16.6964	21.1472	452.346
-0.745169	408	-5.00113	407			17.657	22.3639	478.372
-0.695027	406	-4.66461	405			18.6472	23.6181	505.2
-0.642986	404	-4.31534	403			19.7962	25.0734	536.329
-0.576898	402	-3.8718	401			21.1558	26.7953	573.162
-0.467783	400	-3.13948	399			22.3291	28.2815	604.951
-0.336459	398	-2.25811	397			23.1336	29.3003	626.745
-0.266192	396	-1.78652	395			25.6324	32.4653	694.445
0.0878788	394	0.589791	393			24.903	31.5414	674.683
0.23434	392	1.57275	391			25.3226	32.073	686.053
0.480285	390	3.22339	389			24.4553	30.9744	662.554
0.639297	388	4.29058	387			23.7007	30.0187	642.111
0.765	386	5.13423	385			23.3366	29.5575	632.246
0.932775	384	6.26023	383			22.4747	28.4658	608.895
1.07945	382	7.24463	381			21.4133	27.1215	580.138
1.20019	380	8.05497	379			20.4326	25.8794	553.57
1.33234	378	8.94188	377			19.1102	24.2044	517.741
1.44573	376	9.70289	375			17.4714	22.1289	473.345
1.50865	374	10.1252	373			16.0098	20.2776	433.745
1.54968	372	10.4005	371			14.848	18.8061	402.27
1.61984	370	10.8714	369			13.2047	16.7248	357.749
1.64407	368	11.034	367			11.6438	14.7478	315.46
1.64138	366	11.016	365			10.2624	12.998	278.033
1.63136	364	10.9487	363			8.82947	11.1832	239.212
1.5806	362	10.6081	361			7.90794	10.016	214.246
1.55073	360	10.4076	359			7.04488	8.92286	190.863
1.53695	358	10.3151	357			5.92042	7.49865	160.399
1.49667	356	10.0448	355			4.79849	6.07764	130.003
1.41653	354	9.50691	353			4.21263	5.33561	114.131
1.36144	352	9.13718	351			3.6131	4.57626	97.8878
1.30279	350	8.74356	349			3.14713	3.98607	85.2635
1.25506	348	8.42322	347			2.56493	3.24867	69.4903
1.18547	346	7.95617	345			2.24039	2.83762	60.6978
1.12239	344	7.53282	343			2.02525	2.56513	54.869
1.06357	342	7.13805	341			1.93502	2.45084	52.4244
1.01844	340	6.83517	339			1.80025	2.28015	48.7732
0.970578	338	6.51395	337			1.78842	2.26516	48.4527
0.942137	336	6.32307	335			1.52018	1.92542	41.1855
0.8814	334	5.91544	333			1.66695	2.11132	45.1619
0.85809	332	5.75899	331			1.49123	1.88875	40.4011
0.807944	330	5.42244	329			1.53349	1.94228	41.5462
0.761787	328	5.11266	327			1.70224	2.15602	46.118
0.723366	326	4.85481	325			2.00435	2.53866	54.3029
0.70688	324	4.74416	323			2.23657	2.83278	60.5943
0.705274	322	4.73338	321			2.2693	2.87423	61.4808
0.696766	320	4.67628	319			2.2765	2.88336	61.6761
0.686683	318	4.60861	317			2.28508	2.89422	61.9084
0.679488	316	4.56032	315			2.30378	2.91791	62.4152
0.688636	314	4.62172	313			2.08573	2.64173	56.5076
0.700849	312	4.70368	311			1.4312	1.81272	38.7747
0.66929	310	4.49188	309			0.770581	0.975998	20.877
0.599241	308	4.02175	307			0.367793	0.465837	9.96443
0.519135	306	3.48413	305			0.0254525	0.0322374	0.68957
0.414895	304	2.78453	303			-0.252863	-0.320269	-6.85068
0.233324	302	1.56593	301			1.07541	1.36208	29.1354
0.211598	300	1.42012	299			1.04268	1.32063	28.2487
0.0842881	298	0.565692	297			1.72658	2.18684	46.7772
-0.0574113	296	-0.385311	295			3.30396	4.18471	89.5125
-0.154931	294	-1.03981	293			5.99318	7.5908	162.37
-0.0389056	292	-0.261111	291			7.86981	9.96769	213.213
0.49602	290	3.32899	289			-2.65297	-3.36018	-71.8755
-0.790358	288	-5.30442	287			6.40575	8.11335	173.548
-1.01163	286	-6.78946	285			17.5146	22.1836	474.515
-0.0421396	284	-0.282816	283			13.6325	17.2665	369.338
-0.0559306	282	-0.375373	281			13.6059	17.2329	368.617
-0.0657768	280	-0.441455	279			13.2276	16.7538	358.37
-0.396456	278	-2.66078	277			19.1373	24.2388	518.476
-0.0972887	276	-0.652944	275			20.6669	26.1761	559.917
0.0168264	274	0.112929	273			24.0478	30.4583	651.514
0.541374	272	3.63338	271			19.6362	24.8707	531.994
0.0636311	270	0.427054	269			26.5429	33.6186	719.114
0.430741	268	2.89088	267			29.9925	37.9878	812.572
1.0522	266	7.06174	265			26.972	34.162	730.738
1.0421	264	6.99396	263			27.821	35.2373	753.739
0.940873	262	6.31458	261			35.2072	44.5924	953.849
1.80818	260	12.1354	259			33.027	41.8311	894.784
2.15118	258	14.4374	257			32.6299	41.3281	884.025
2.5284	256	16.9691	255			32.4729	41.1293	879.772
3.05273	254	20.4881	253			30.2666	38.3349	819.998
3.62427	252	24.324	251			22.9261	29.0376	621.126
3.40147	250	22.8287	249			23.7143	30.0359	642.478
3.68249	248	24.7147	247			22.3289	28.2812	604.945
3.90581	246	26.2135	245			22.365	28.3269	605.923
4.46595	244	29.9728	243			17.9378	22.7195	485.979
4.74928	242	31.8744	241			14.2958	18.1067	387.31
5.07542	240	34.0632	239			9.4707	11.9953	256.585
5.37457	238	36.0709	237			2.07415	2.62706	56.1938
5.2247	236	35.0651	235			-0.900787	-1.14091	-24.4046
5.33015	234	35.7728	233			-4.98714	-6.31658	-135.114
5.44799	232	36.5637	231			-10.2046	-12.9249	-276.467
5.41441	230	36.3383	229			-13.4333	-17.0143	-363.943
5.67271	228	38.0719	227			-20.5212	-25.9916	-555.97
5.67204	226	38.0674	225			-26.5072	-33.5733	-718.144
5.84317	224	39.2159	223			-35.4119	-44.8517	-959.395
6.08754	222	40.856	221			-50.2457	-63.6399	-1361.28
6.59826	220	44.2836
